# Supplementary material for: Young relicts and old relicts: a novel palaeoendemic vertebrate from the Australian Central Uplands
Source: R Soc Open Sci. 2016 Oct 5;3(10):160018. doi: 10.1098/rsos.160018 (PMC5098959; doi:10.1098/rsos.160018)
Supplement: 3. Treefile 1. Chronogram (nexus format) estimated using nuclear data alignment, with two partitions, Yule prior and uncorrelated lognormal model implemented in BEAST v. 1.8. 4. [file rsos160018supp3.zip]

Archive with 1 entries (1 files):
- Oliver 2016 nuc.2p.ucln.tre
