# Supplementary material for: Young relicts and old relicts: a novel palaeoendemic vertebrate from the Australian Central Uplands
Source: R Soc Open Sci. 2016 Oct 5;3(10):160018. doi: 10.1098/rsos.160018 (PMC5098959; doi:10.1098/rsos.160018)
Supplement: 3. Treefile 1. Chronogram (nexus format) estimated using nuclear data alignment, with two partitions, Yule prior and uncorrelated lognormal model implemented in BEAST v. 1.8. 4. [file rsos160018supp3.zip › Oliver 2016 nuc.2p.ucln.tre]

#NEXUS
Begin taxa;
	Dimensions ntax=59;
	Taxlabels
		Amalosia_lesueurii_AMS152230
		Amalosia_lesueurii_AMS159546
		Amalosia_lesueurii_AMS161008
		Amalosia_obscura_AMS136124
		Amalosia_rhombifera_AMS140413
		Amalosia_rhombifera_AMS142587
		Amalosia_rhombifera_NTMR22222
		Amalosia_rhombifera_SAM34513
		Crenadactylus_ocellatus_AY662627
		Diplodactylus_conspicillatus_AMS158426
		Diplodactylus_granariensis_AMS150637
		Diplodactylus_ornatus_AMS140546
		Diplodactylus_tessellatus_AMS143855
		Hesperoedura_reticulata_SAMAR23035
		Hoplodactylus_granulatus_RAH363
		Hoplodactylus_maculatus_RAH292
		Lucasium_maini_AMS150647
		Lucasium_stenodactylum_AMS139897
		Nebulifera_robusta_ABTC3938
		Oedodera_marmorata_R161254
		'Oedura.bella_SAMAR34188_GU1'
		'Oedura.cincta.SAMAR55902'
		'Oedura.filicopoda_WAMR138874_Donkins_Hill'
		'Oedura.fimbria.WAMR132296_WA5'
		'Oedura.gracilis.NTMR13438_Bullo_River_Stn'
		'Oedura.gracilis.WAMR138891_Donkins_Hill'
		'Oedura.gracilis.WAMR151005_Warmun'
		'Oedura.gracilis.WAMR156728_Tunnel_Crk'
		'Oedura.gracilis.WAMR168565_Augustus_Is'
		'Oedura.gracilis.WAMR172865_Ellenbrae'
		'Oedura.luritja.PMA_1'
		'Oedura.marmorata.North1_NTMR13295_N4'
		'Oedura.marmorata.North2_SAMAR34158_N2'
		'Oedura.marmorata.North3_NTMR22104_N7'
		'Oedura.marmorata.North4_NTMR22444_N9'
		'Oedura.murrumanu_NMVD76948'
		Oedura_bella_NTMR21288_GU5
		Oedura_castelnaui_AMS143917
		'Oedura_cincta.NTMR18278'
		Oedura_coggeri_AMS143918
		Oedura_filicipoda_AMSR126183
		Oedura_gemmata_SAM34170
		Oedura_marmorata_AMS136049
		Oedura_monilis_SAM54507
		Oedura_monilis_SAM54560
		Oedura_obscura_AMS136077
		Oedura_tryoni_AMS152045
		Pseudothecadactylus_australis
		Pseudothecadactylus_lindneri
		Rhacodactylus_chahoua_R161238
		Rhynchoedura_ornata_AMS155371
		Strophurus_assimilis_AMS149832
		Strophurus_ciliaris_AMS147216
		Strophurus_ciliaris_abberans_AMS136023
		Strophurus_elderi_AMS130987
		Strophurus_intermedius_AMS158434
		Strophurus_rankini_AMS140490
		Strophurus_springerus_AMS149815
		Strophurus_strophurus_AMS140536
		;
End;
Begin trees;
	Translate
		1 Amalosia_lesueurii_AMS152230,
		2 Amalosia_lesueurii_AMS159546,
		3 Amalosia_lesueurii_AMS161008,
		4 Amalosia_obscura_AMS136124,
		5 Amalosia_rhombifera_AMS140413,
		6 Amalosia_rhombifera_AMS142587,
		7 Amalosia_rhombifera_NTMR22222,
		8 Amalosia_rhombifera_SAM34513,
		9 Crenadactylus_ocellatus_AY662627,
		10 Diplodactylus_conspicillatus_AMS158426,
		11 Diplodactylus_granariensis_AMS150637,
		12 Diplodactylus_ornatus_AMS140546,
		13 Diplodactylus_tessellatus_AMS143855,
		14 Hesperoedura_reticulata_SAMAR23035,
		15 Hoplodactylus_granulatus_RAH363,
		16 Hoplodactylus_maculatus_RAH292,
		17 Lucasium_maini_AMS150647,
		18 Lucasium_stenodactylum_AMS139897,
		19 Nebulifera_robusta_ABTC3938,
		20 Oedodera_marmorata_R161254,
		21 'Oedura.bella_SAMAR34188_GU1',
		22 'Oedura.cincta.SAMAR55902',
		23 'Oedura.filicopoda_WAMR138874_Donkins_Hill',
		24 'Oedura.fimbria.WAMR132296_WA5',
		25 'Oedura.gracilis.NTMR13438_Bullo_River_Stn',
		26 'Oedura.gracilis.WAMR138891_Donkins_Hill',
		27 'Oedura.gracilis.WAMR151005_Warmun',
		28 'Oedura.gracilis.WAMR156728_Tunnel_Crk',
		29 'Oedura.gracilis.WAMR168565_Augustus_Is',
		30 'Oedura.gracilis.WAMR172865_Ellenbrae',
		31 'Oedura.luritja.PMA_1',
		32 'Oedura.marmorata.North1_NTMR13295_N4',
		33 'Oedura.marmorata.North2_SAMAR34158_N2',
		34 'Oedura.marmorata.North3_NTMR22104_N7',
		35 'Oedura.marmorata.North4_NTMR22444_N9',
		36 'Oedura.murrumanu_NMVD76948',
		37 Oedura_bella_NTMR21288_GU5,
		38 Oedura_castelnaui_AMS143917,
		39 'Oedura_cincta.NTMR18278',
		40 Oedura_coggeri_AMS143918,
		41 Oedura_filicipoda_AMSR126183,
		42 Oedura_gemmata_SAM34170,
		43 Oedura_marmorata_AMS136049,
		44 Oedura_monilis_SAM54507,
		45 Oedura_monilis_SAM54560,
		46 Oedura_obscura_AMS136077,
		47 Oedura_tryoni_AMS152045,
		48 Pseudothecadactylus_australis,
		49 Pseudothecadactylus_lindneri,
		50 Rhacodactylus_chahoua_R161238,
		51 Rhynchoedura_ornata_AMS155371,
		52 Strophurus_assimilis_AMS149832,
		53 Strophurus_ciliaris_AMS147216,
		54 Strophurus_ciliaris_abberans_AMS136023,
		55 Strophurus_elderi_AMS130987,
		56 Strophurus_intermedius_AMS158434,
		57 Strophurus_rankini_AMS140490,
		58 Strophurus_springerus_AMS149815,
		59 Strophurus_strophurus_AMS140536
		;
tree TREE1 = [&R] ((((48[&height_95%_HPD={0.0,1.4210854715202004E-14},length_range={4.617696867408257,27.591186863979857},NUC_3.rate_95%_HPD={4.4605875481020473E-4,0.0022005276994185993},length_95%_HPD={6.505099926307263,19.118330098337612},height_range={0.0,2.8421709430404007E-14},NUC_3.rate=0.0012565618075088625,1_2.rate_95%_HPD={2.6287291339729393E-4,9.138609820315132E-4},1_2.rate=5.3528337279…
End;
