# Supplementary material for: Young relicts and old relicts: a novel palaeoendemic vertebrate from the Australian Central Uplands
Source: R Soc Open Sci. 2016 Oct 5;3(10):160018. doi: 10.1098/rsos.160018 (PMC5098959; doi:10.1098/rsos.160018)
Supplement: Treefile 2. Maximum-Likelihood Phylogeny (nexus format) estimated from complete mitochondrial dataset. [file rsos160018supp4.txt]

#NEXUS
begin taxa;
	dimensions ntax=167;
	taxlabels
	Nebulifera_robusta_chimera
	Oed_mar_ABTC_112658_ND2
	Oed_mar_CCM_5968_ND2
	Oed_mar_CCM_5969_ND2
	Oedura_castelnaui_AMSR143917
	Oedura_castelnaui_SAMAR55715
	Oedura_coggeri_AMSR143918
	Oedura_filicipoda_AMSR126183
	Oedura_filicipoda_WAMR138874
	Oedura_filicipoda_WAMR167805
	Oedura_filicipoda_WAMR171552
	Oedura_gemmata_SAMAR34170
	Oedura_gracilis_AMS136067
	Oedura_gracilis_AMS140309
	Oedura_gracilis_AMSR136067
	Oedura_gracilis_AMSR140309
	Oedura_gracilis_NTMR13438
	Oedura_gracilis_WAMR138891
	Oedura_gracilis_WAMR151005
	Oedura_gracilis_WAMR151963
	Oedura_gracilis_WAMR156724
	Oedura_gracilis_WAMR156728
	Oedura_gracilis_WAMR164910
	Oedura_gracilis_WAMR168564
	Oedura_gracilis_WAMR168565
	Oedura_gracilis_WAMR171668
	Oedura_gracilis_WAMR171670
	Oedura_gracilis_WAMR172341
	Oedura_gracilis_WAMR172865
	Oedura_luritja_ABTC124396
	Oedura_marmorata_ABTC112678_SAMAR65905_ND2_Emily_Gap
	Oedura_marmorata_ABTC113860_ND2_Noonbah
	Oedura_marmorata_ABTC113886
	Oedura_marmorata_ABTC124396_GA-003-12_ND2_Cobar
	Oedura_marmorata_ABTC127625_HH12-039_ND2_Quilpie
	Oedura_marmorata_ABTC130276_ND2_Idalia
	Oedura_marmorata_ABTC130284_ND2_Lochern
	Oedura_marmorata_ABTC130285_ND2_Lochern
	Oedura_marmorata_ABTC79483_SAMAR55902_ND2_Mitchell_Hwy
	Oedura_marmorata_ABTC79484_SAMAR55903_ND2_Mitchell_Hwy
	Oedura_marmorata_AMEBU31384_180744_ND2_AUS
	Oedura_marmorata_AMEBU81451_178154_ND2_AUS
	Oedura_marmorata_AMEBU81452__17815_5ND2_AUS
	Oedura_marmorata_AMEBU81464_178167_ND2_AUS
	Oedura_marmorata_AMS136049
	Oedura_marmorata_AMS138446
	Oedura_marmorata_AMSR136049
	Oedura_marmorata_AMSR138446
	Oedura_marmorata_AMSR143861
	Oedura_marmorata_CCM5998_ND2
	Oedura_marmorata_CCM6003_ND2
	Oedura_marmorata_CCM6004_ND2
	Oedura_marmorata_NMV72584
	Oedura_marmorata_NMV72598
	Oedura_marmorata_NMV72599
	Oedura_marmorata_NMV72600
	Oedura_marmorata_NMV72621
	Oedura_marmorata_NTMR13222
	Oedura_marmorata_NTMR13295
	Oedura_marmorata_NTMR13619
	Oedura_marmorata_NTMR18278
	Oedura_marmorata_NTMR19029
	Oedura_marmorata_NTMR19030
	Oedura_marmorata_NTMR21288
	Oedura_marmorata_NTMR22104
	Oedura_marmorata_NTMR22183
	Oedura_marmorata_NTMR22444
	Oedura_marmorata_NTMR22774
	Oedura_marmorata_NTMR34986
	Oedura_marmorata_NTMR34987
	Oedura_marmorata_NTMR35680
	Oedura_marmorata_NTMR35753
	Oedura_marmorata_NTMR35902
	Oedura_marmorata_NTMR35912
	Oedura_marmorata_NTMR36709
	Oedura_marmorata_NTMR36717
	Oedura_marmorata_NTMR36731
	Oedura_marmorata_NTMR36746
	Oedura_marmorata_SAM38842
	Oedura_marmorata_SAMAR34156
	Oedura_marmorata_SAMAR34158
	Oedura_marmorata_SAMAR34188
	Oedura_marmorata_SAMAR34209
	Oedura_marmorata_SAMAR35425
	Oedura_marmorata_SAMAR38842
	Oedura_marmorata_SAMAR38843
	Oedura_marmorata_SAMAR38844
	Oedura_marmorata_SAMAR38845
	Oedura_marmorata_SAMAR41324
	Oedura_marmorata_SAMAR42883
	Oedura_marmorata_SAMAR42913
	Oedura_marmorata_SAMAR52203
	Oedura_marmorata_SAMAR52333
	Oedura_marmorata_SAMAR54300
	Oedura_marmorata_SAMAR55902
	Oedura_marmorata_SAMAR65905
	Oedura_marmorata_WAMR102618
	Oedura_marmorata_WAMR102619
	Oedura_marmorata_WAMR102622
	Oedura_marmorata_WAMR105965
	Oedura_marmorata_WAMR106289
	Oedura_marmorata_WAMR110173
	Oedura_marmorata_WAMR111891
	Oedura_marmorata_WAMR114252
	Oedura_marmorata_WAMR119086
	Oedura_marmorata_WAMR119837
	Oedura_marmorata_WAMR119991
	Oedura_marmorata_WAMR119992
	Oedura_marmorata_WAMR119993
	Oedura_marmorata_WAMR125106
	Oedura_marmorata_WAMR126074
	Oedura_marmorata_WAMR127833
	Oedura_marmorata_WAMR129595
	Oedura_marmorata_WAMR129622
	Oedura_marmorata_WAMR129635
	Oedura_marmorata_WAMR132296
	Oedura_marmorata_WAMR132626
	Oedura_marmorata_WAMR132633
	Oedura_marmorata_WAMR135369
	Oedura_marmorata_WAMR135445
	Oedura_marmorata_WAMR135447
	Oedura_marmorata_WAMR135448
	Oedura_marmorata_WAMR135449
	Oedura_marmorata_WAMR146593
	Oedura_marmorata_WAMR146594
	Oedura_marmorata_WAMR154783
	Oedura_marmorata_WAMR154785
	Oedura_marmorata_WAMR154796
	Oedura_marmorata_WAMR154797
	Oedura_marmorata_WAMR157504
	Oedura_marmorata_WAMR157516
	Oedura_marmorata_WAMR157595
	Oedura_marmorata_WAMR160066
	Oedura_marmorata_WAMR160074
	Oedura_marmorata_WAMR165150
	Oedura_marmorata_WAMR165241
	Oedura_marmorata_WAMR165242
	Oedura_marmorata__ABTC113859_ND2_Noonbah
	Oedura_monilis_AMSR152056
	Oedura_monilis_SAMAR54507
	Oedura_monilis_SAMAR54560
	Oedura_murrumanu_Geikie_Grg
	Oedura_murrumanu_PMO177
	Oedura_murrumanu_PMO185
	Oedura_murrumanu_PMO190
	Oedura_murrumanu_PMO51
	Oedura_murrumanu_PMO53
	Oedura_murrumanu_PMO55
	Oedura_murrumanu_RL820_Geikie_Grg
	Oedura_murrumanu__PMO52
	Oedura_murrumanu__PMO54
	Oedura_murrumanu__PMO56
	Oedura_robusta_ABTC3938
	Oedura_robusta_DV634
	Oedura_luritja_CCM5973
	Oedura_luritja_CCM5974
	Oedura_luritja_CCM5975
	Oedura_luritja_CCM5976
	Oedura_luritja_CCM5977
	Oedura_luritja_CCM5978
	Oedura_luritja_CCM5979
	Oedura_luritja_PMA_CCM6227
	Oedura_luritja_PMC_CCM6229
	Oedura_luritja_PMB_CCM6228
	Oedura_tryoni_AMSR152045
	Oedura_tryoni_AMSR157247
	Oedura_tryoni_SAMAR33584
;
end;
begin trees;
	tree tree_1 = [&R] ((((((Oedura_luritja_CCM5976[&!color=#80281c]:6.53E-4,(Oedura_luritja_CCM5977[&!color=#80281c]:0.004414,(((Oedura_luritja_CCM5978[&!color=#80281c]:0.005426,Oedura_luritja_CCM5979[&!color=#80281c]:0.01308)[&label=56,!color=#80281c]:7.46E-4,((Oedura_luritja_PMC_CCM6229[&!color=#80281c]:1.0E-6,Oedura_luritja_PMB_CCM6228[&!color=#80281c]:1.0E-6)[&label=99,!color=#80281c]:0.00208,Oe…
end;
begin figtree;
	set appearance.backgroundColorAttribute="Default";
	set appearance.backgroundColour=#ffffff;
	set appearance.branchColorAttribute="User selection";
	set appearance.branchColorGradient=false;
	set appearance.branchLineWidth=1.0;
	set appearance.branchMinLineWidth=0.0;
	set appearance.branchWidthAttribute="Fixed";
	set appearance.foregroundColour=#000000;
	set appearance.hilightingGradient=false;
	set appearance.selectionColour=#2d3680;
	set branchLabels.colorAttribute="User selection";
	set branchLabels.displayAttribute="Branch times";
	set branchLabels.fontName="sansserif";
	set branchLabels.fontSize=8;
	set branchLabels.fontStyle=0;
	set branchLabels.isShown=false;
	set branchLabels.significantDigits=4;
	set layout.expansion=218;
	set layout.layoutType="RECTILINEAR";
	set layout.zoom=0;
	set legend.attribute="label";
	set legend.fontSize=10.0;
	set legend.isShown=false;
	set legend.significantDigits=4;
	set nodeBars.barWidth=4.0;
	set nodeBars.displayAttribute=null;
	set nodeBars.isShown=false;
	set nodeLabels.colorAttribute="User selection";
	set nodeLabels.displayAttribute="Node ages";
	set nodeLabels.fontName="sansserif";
	set nodeLabels.fontSize=8;
	set nodeLabels.fontStyle=0;
	set nodeLabels.isShown=false;
	set nodeLabels.significantDigits=4;
	set nodeShape.colourAttribute="User selection";
	set nodeShape.isShown=false;
	set nodeShape.minSize=10.0;
	set nodeShape.scaleType=Width;
	set nodeShape.shapeType=Circle;
	set nodeShape.size=4.0;
	set nodeShape.sizeAttribute="Fixed";
	set polarLayout.alignTipLabels=false;
	set polarLayout.angularRange=0;
	set polarLayout.rootAngle=0;
	set polarLayout.rootLength=100;
	set polarLayout.showRoot=true;
	set radialLayout.spread=0.0;
	set rectilinearLayout.alignTipLabels=false;
	set rectilinearLayout.curvature=0;
	set rectilinearLayout.rootLength=100;
	set scale.offsetAge=0.0;
	set scale.rootAge=1.0;
	set scale.scaleFactor=1.0;
	set scale.scaleRoot=false;
	set scaleAxis.automaticScale=true;
	set scaleAxis.fontSize=8.0;
	set scaleAxis.isShown=false;
	set scaleAxis.lineWidth=1.0;
	set scaleAxis.majorTicks=0.1;
	set scaleAxis.origin=0.0;
	set scaleAxis.reverseAxis=false;
	set scaleAxis.showGrid=true;
	set scaleBar.automaticScale=true;
	set scaleBar.fontSize=10.0;
	set scaleBar.isShown=true;
	set scaleBar.lineWidth=1.0;
	set scaleBar.scaleRange=0.0;
	set tipLabels.colorAttribute="User selection";
	set tipLabels.displayAttribute="Names";
	set tipLabels.fontName="sansserif";
	set tipLabels.fontSize=8;
	set tipLabels.fontStyle=0;
	set tipLabels.isShown=true;
	set tipLabels.significantDigits=4;
	set trees.order=false;
	set trees.orderType="increasing";
	set trees.rooting=false;
	set trees.rootingType="User Selection";
	set trees.transform=false;
	set trees.transformType="cladogram";
end;
